# Supplementary material for: Significant Tumor Regression after Neoadjuvant Chemotherapy in Gastric Cancer, but Poor Survival of the Patient? Role of MHC Class I Alterations
Source: Cancers (Basel). 2023 Jan 26;15(3):771. doi: 10.3390/cancers15030771 (PMC9913563; doi:10.3390/cancers15030771)
Supplement: Supplementary file 1 [file cancers-15-00771-s001.zip]

Archive with 1 entries (1 files):
- cancers-2082217-supplementary-final version.pdf
